# Supplementary material for: A Mouse Model of Ulcerative Cutaneous Leishmaniasis by Leishmania (Viannia) panamensis to Investigate Infection, Pathogenesis, Immunity, and Therapeutics
Source: Front Microbiol. 2022 Jun 13;13:907631. doi: 10.3389/fmicb.2022.907631 (PMC9234518; doi:10.3389/fmicb.2022.907631)
Supplement: Supplementary file 2 [file Table_1.XLSX]

## Sheet: Suppl Table S3
	DRAINING LYMPH NODE																																						SPLEEN
	1 wpi (control)					x̅	SEM	1 wpi (antigen)					x̅	SEM	5 wpi (control)			x̅	SEM	5 wpi (antigen)			x̅	SEM	9 wpi (control)					x̅	SEM	9 wpi (antigen)					x̅	SEM	1 wpi (control)			x̅	SEM	1 wpi (antigen)			x̅	SEM	5 wpi (control)
IL-1α	0	4.02	0	1.37	0	1.078	0.781885	0	0	0	1.37	22.39	4.752	4.41747	0	0.28	0	0.0933333	0.0933333	0	6.38	12.1	6.16	3.4947	1.37	7.87	4.83	0	5.61	3.936	1.43447	26.03	12.1	2.31	12.78	9.32	12.508	3.85517	0	0	0	0	0	6.38	1.37	0.28	2.67667	1.87821	0
IL-1β	0	4.42	0	7.37	0	2.358	1.51744	12.85	0	7.37	0	0	4.044	2.62364	0	0	0	0	0	0	0	0	0	0	0	12.85	0	1.15	1.15	3.03	2.46843	0	0	0	4.42	0	0.884	0.884	0	0	12.85	4.28333	4.28333	7.37	7.37	0	4.91333	2.45667	0
IL-2	40.12	6.87	5.17	50.11	29.13	26.28	8.91605	73.99	18.77	13.3	68.41	51.31	45.156	12.4921	5.78	3.54	1.4	3.57333	1.26451	36.4	69.7	8.4	38.1667	17.7178	17.48	44.32	16.66	41.64	39.92	32.004	6.13834	110.36	255.14	136.58	167.87	66.93	147.376	31.616	3.29	1.54	2.43	2.42	0.505206	6.63	0	5.78	4.13667	2.08284	7.76
IL-3	35.81	2.93	3.98	76.72	26.75	29.238	13.4796	232.27	37.15	39.27	343.5	65.35	143.508	61.7097	0	2.45	3.9	2.11667	1.1381	49.64	264.74	3.66	106.013	80.4656	3.74	5.46	5.96	6.63	15.11	7.38	1.99083	393.08	318.58	72.77	262	329.73	275.232	54.728	3.17	1.75	4.96	3.29333	0.928697	8.23	0	3.98	4.07	2.37622	1.9
IL-4	1.1	0.58	0.08	8.1	0.58	2.088	1.51163	79.71	3.76	2.16	207.19	42.13	66.99	37.8397	0.58	3.23	4.84	2.88333	1.24191	540.64	2486.62	5.38	1010.88	753.875	1.1	3.49	2.16	4.3	1.89	2.588	0.57572	3636.11	2355.36	195.51	1658.37	2415.42	2052.15	562.806	0.08	0.08	2.16	0.773333	0.693333	3.23	2.16	1.63	2.34	0.470567	0.58
IL-5	0	0	0	0	0	0	0	17.13	11.34	0	20.76	15.42	12.93	3.56975	0	0	0	0	0	0	21.32	0	7.10667	7.10667	0.96	0	0	0	0.1	0.212	0.188	9.54	14.27	0	9.54	8.93	8.456	2.32251	0	0	0	0	0	0	0	0	0	0	0
IL-6	0	0	0	1.91	0	0.382	0.382	13.89	0	0.34	26.46	2.45	8.628	5.13308	0	5.22	0.6	1.94	1.64912	46.82	118.86	7.49	57.7233	32.6087	0	0	0	0	0	0	0	42.14	23.44	0	20.43	32.57	23.716	7.03974	0	0.6	0	0.2	0.2	20.43	6.35	9.22	12	4.29565	5.51
IL-7	0	0.94	0	0	0	0.188	0.188	0	0	0	0	0	0	0	0	0	0	0	0	0	0	0.36	0.12	0.12	0	0	0	0	0	0	0	0	0	0	0	0	0	0	0	0	0	0	0	0	0	0	0	0	0
IL-9	0	0	0	0	0	0	0	0	0	0	0	0	0	0	0	0	0	0	0	0	23.55	0	7.85	7.85	0	0	0	0	0	0	0	43.39	0	0	23.55	0	13.388	8.7781	0	0	0	0	0	0	0	0	0	0	0
IL-10	0	0	0	3.17	0	0.634	0.634	52.33	3.17	0	188.54	31.49	55.106	34.716	0.82	0	0	0.273333	0.273333	106.05	555.68	0.82	220.85	170.149	0	0	0	0	0	0	0	2089.85	774.12	113.58	518.56	2078.63	1114.95	409.493	0	0	0	0	0	3.17	0	0.82	1.33	0.949965	0
IL-12p40	0	0	0	7.07	0	1.414	1.414	0	0	0	0	0	0	0	0	0	11.33	3.77667	3.77667	0	0	0	0	0	0	0	0	0	0	0	0	0	0	0	0	0	0	0	0	3.04	0	1.01333	1.01333	0	0	0	0	0	0
IL-12p70	0	0	0	0	0	0	0	0	0	0	0	0	0	0	0	0	0	0	0	0	0	0	0	0	0	0	0	0	0	0	0	0	0	0	0	0	0	0	0	0	3.43	1.14333	1.14333	0	0	0	0	0	0
IL-13	0	0	0	0	0	0	0	16.29	0	0	40.12	0	11.282	7.86944	0	0	0	0	0	0.69	262.11	0	87.6	87.2552	0	3.4	0	0	0	0.68	0.68	377.32	210.72	10.49	266.94	317.1	236.514	62.8484	0	0	0	0	0	0	0	0	0	0	0
IL-15	0	0	0	0	0	0	0	0	0	0	0	0	0	0	0	0	0	0	0	0	0	6.9	2.3	2.3	0	0	0	0	0	0	0	0	0	0	0	0	0	0	0	0	0	0	0	0	0	0	0	0	0
IL-17	0	0.64	0	0.91	0	0.31	0.194576	0.11	0	0	0	0	0.022	0.022	0	0	0	0	0	0.5	22.33	0.11	7.64667	7.34253	0.37	0.11	0	0	0.11	0.118	0.0676314	0.37	1.45	1.18	0.64	0	0.728	0.263769	0	0	0	0	0	0	0	0	0	0	0
IFNγ	0	0	0	0	0	0	0	26.5	0	0.16	146.12	0	34.556	28.3573	0	0	0	0	0	207.26	1727.35	0	644.87	544.537	0	8.06	0	1.09	0	1.83	1.57174	10000	4850.45	156.73	2976.75	10000	5596.79	1946.69	0	0	0	0	0	2.35	0	0	0.783333	0.783333	0
TNFα	0	0	0	0	0	0	0	0.91	0	0	0	0	0.182	0.182	1.87	0.08	0	0.65	0.610437	4.73	20.23	2.33	9.09667	5.60961	0	4.73	0	0	0	0.946	0.946	31.19	23.82	0.91	13.04	24.17	18.626	5.29447	0	0	0	0	0	0.91	0	0	0.303333	0.303333	0
G-CSF	0	0	0	0	0	0	0	0	0	0	0	0	0	0	0	0	0	0	0	1.22	9.23	0	3.48333	2.89484	0	0	0	0	0	0	0	3.37	0	0	2.5	0	1.174	0.731967	0	0	0	0	0	0	0	0	0	0	0
M-CSF	0	0	0	0	0	0	0	0	0	0	0	0	0	0	0	0	0	0	0	0	0	0	0	0	0	0	0	0	0	0	0	0	0	0	0	0	0	0	0	0	0	0	0	0	0	0	0	0	0
GM-CSF	0	0	50.66	0	0	10.132	10.132	0	0	0	86.45	0	17.29	17.29	50.66	25.4	0	25.3533	14.6243	68.4	424.68	0	164.36	131.649	25.4	60.05	0	25.4	50.66	32.302	10.5964	651.79	498.34	101.92	403.2	529.76	437.002	92.7154	0	0	39.65	13.2167	13.2167	0	0	0	0	0	0
VEGF	0.91	1.97	1.15	1.15	0.83	1.202	0.202346	1.09	0.91	0.91	0.97	0.8	0.936	0.0472864	2.1	2.1	1.21	1.80333	0.296667	2.65	6.47	1.33	3.48333	1.54118	0.91	1.45	0.38	0.66	0.83	0.846	0.176199	8.46	1.64	0.38	1.45	3.01	2.988	1.43052	2.13	1.7	2.86	2.23	0.338575	2	1.67	2.37	2.01333	0.202183	4.32
[truncated: 23 more columns]

## Sheet: Calibration curves
	Min	Max
IL-1α	1.85	10002
IL-1β	23.02	10000
IL-2	3.12	10136.4
IL-3	3.09	10025.8
IL-4	2.96	9999.97
IL-5	2.8	9999.35
IL-6	2.45	10008.9
IL-7	3.01	10016.3
IL-9	84.03	9999.95
IL-10	1.42	9999.99
IL-12p40	2.19	10039.9
IL-12p70	2.87	10000
IL-13	0.69	10047.9
IL-15	2.64	10000.2
IL-17	2.96	9999.48
IFNγ	1.31	9999.87
TNFα	3.12	10164.9
G-CSF	2.39	10002.4
M-CSF	2.53	10001
GM-CSF	48.1	9979.48
VEGF	3.21	9998.79
